# Supplementary material for: A Mixed-Method Assessment of Drivers and Barriers for Substituting Dairy with Plant-Based Alternatives by Danish Adults
Source: Foods. 2025 Aug 7;14(15):2755. doi: 10.3390/foods14152755 (PMC12346285; doi:10.3390/foods14152755)
Supplement: Supplementary file 1 [file foods-14-02755-s001.zip]

Archive with 1 entries (1 files):
- foods-3764597-supplementary.pdf
